# Supplementary material for: Age‐specific prevalence and genotype distribution of human papillomavirus in women from Northwest China
Source: Cancer Med. 2022 Apr 1;11(22):4366–73. doi: 10.1002/cam4.4732 (PMC9678107; doi:10.1002/cam4.4732)
Supplement: Supplementary file 1 — Data S1 [file CAM4-11-4366-s001.xlsx]

## Sheet: Sheet1
		all stage		≤20		21-25		26-30		31-35		36-40		41-45		46-50		51-55		56-60		61-65		66-70		≥70
genotype		number	prevalence	number	prevalence	number	prevalence	number	prevalence	number	prevalence	number	prevalence	number	prevalence	number	prevalence	number	prevalence	number	prevalence	number	prevalence	number	prevalence	number	prevalence
HR	16	7524	0.0518373	45	0.0669643	283	0.0409019	794	0.0411676	1167	0.0527696	1164	0.0510168	1170	0.0438202	1108	0.0489248	777	0.0572629	525	0.0843238	344	0.109519	122	0.101836	25	0.0398089
	58	4313	0.0309832	24	0.0357143	171	0.0247146	520	0.0269612	620	0.0280353	690	0.0302419	750	0.0280899	652	0.0287897	453	0.0333849	192	0.0308384	169	0.0538045	62	0.0517529	10	0.0159236
	52	3995	0.0275017	21	0.03125	207	0.0299176	490	0.0254057	569	0.0257291	635	0.0278313	658	0.0246442	579	0.0255663	399	0.0294053	254	0.0407967	128	0.0407514	45	0.0375626	10	0.0159236
	53	3176	0.0217999	15	0.0223214	112	0.0161873	291	0.0150879	385	0.017409	461	0.0202051	528	0.0197753	557	0.0245949	394	0.0290368	258	0.0414391	129	0.0410697	38	0.0317195	8	0.0127389
	56	2464	0.0169342	16	0.0238095	106	0.0153201	242	0.0125473	305	0.0137915	342	0.0149895	394	0.0147566	364	0.0160728	319	0.0235095	220	0.0353357	113	0.0359758	34	0.0283806	9	0.0143312
	39	2145	0.0147274	11	0.016369	98	0.0141639	277	0.014362	321	0.014515	305	0.0133678	355	0.0132959	324	0.0143065	235	0.0173189	131	0.0210408	63	0.0200573	22	0.0183639	3	0.00477707
	51	1997	0.0136995	14	0.0208333	116	0.0167654	293	0.0151916	294	0.0132941	258	0.0113079	317	0.0118727	280	0.0123637	198	0.0145921	139	0.0223257	63	0.0200573	21	0.0175292	4	0.00636943
	18	1975	0.0135898	17	0.0252976	85	0.012285	209	0.0108363	269	0.0121637	307	0.0134555	356	0.0133333	290	0.0128052	212	0.0156238	129	0.0207196	68	0.0216492	28	0.0233723	5	0.00796178
	66	1767	0.0121438	14	0.0208333	94	0.0135858	213	0.0110437	227	0.0102645	257	0.011264	261	0.00977528	269	0.011878	208	0.0153291	137	0.0220045	54	0.017192	32	0.0267112	1	0.00159236
	59	1844	0.0126715	15	0.0223214	115	0.0166209	243	0.0125992	232	0.0104906	269	0.01179	304	0.0113858	270	0.0119221	207	0.0152554	116	0.0186315	49	0.0156001	18	0.015025	6	0.00955414
	33	1184	0.0077989	3	0.00446429	59	0.00852724	137	0.00710323	178	0.00804884	169	0.00740708	187	0.00700375	159	0.0070208	152	0.011202	78	0.0125281	49	0.0156001	11	0.00918197	2	0.00318471
	35	745	0.00511931	6	0.00892857	33	0.00476948	80	0.00414787	108	0.00488356	115	0.00504032	104	0.00389513	113	0.00498962	90	0.00663277	54	0.00867331	30	0.0095511	11	0.00918197	1	0.00159236
	31	833	0.00574295	4	0.00595238	40	0.00578118	91	0.0047182	121	0.0054714	110	0.00482118	129	0.00483146	134	0.0059169	107	0.00788562	57	0.00915516	28	0.00891436	10	0.00834725	2	0.00318471
	82	578	0.00398169	7	0.0104167	28	0.00404683	77	0.00399233	102	0.00461225	80	0.00350631	100	0.00374532	79	0.00348832	43	0.00316899	29	0.00465789	24	0.00764088	9	0.00751252	0	0
	68	742	0.00508505	1	0.0014881	34	0.004914	100	0.00518484	106	0.00479313	102	0.00447055	135	0.00505618	116	0.00512209	78	0.0057484	46	0.00738837	19	0.00604903	5	0.00417362	0	0
	45	425	0.00291259	3	0.00446429	17	0.002457	49	0.00254057	70	0.00316527	56	0.00245442	68	0.00254682	55	0.00242858	50	0.00368487	36	0.0057822	14	0.00445718	7	0.00584307	0	0
	26	35	0.000239861	0	0	4	0.000578118	4	0.000207394	3	0.000135655	9	0.00039446	5	0.000187266	4	0.000176624	2	0.000147395	4	0.000642467	0	0	0	0	0	0
LR	61	2142	0.0173522	8	0.0119048	67	0.00968348	232	0.0120288	278	0.0125707	301	0.0131925	363	0.0135955	345	0.0152338	260	0.0191613	137	0.0220045	113	0.0359758	33	0.0275459	5	0.00796178
	55	1368	0.00938198	2	0.00297619	45	0.00650383	112	0.00580702	177	0.00800362	160	0.00701262	259	0.00970037	263	0.011613	189	0.0139288	99	0.0159011	47	0.0149634	13	0.0108514	2	0.00318471
	81	1269	0.00869667	3	0.00446429	40	0.00578118	98	0.00508114	126	0.00569749	149	0.0065305	268	0.0100375	238	0.0105091	190	0.0140025	87	0.0139737	51	0.0162369	16	0.0133556	3	0.00477707
	6	1135	0.00781261	34	0.0505952	109	0.0157537	160	0.00829574	163	0.00737056	159	0.00696879	172	0.00644195	126	0.00556365	99	0.00729604	66	0.0106007	37	0.0117797	9	0.00751252	1	0.00159236
	42	868	0.00596225	1	0.0014881	27	0.0039023	67	0.00347384	97	0.00438616	120	0.00525947	134	0.00501873	155	0.00684417	130	0.00958066	76	0.0122069	48	0.0152818	12	0.0100167	1	0.00159236
	44	843	0.00579778	5	0.00744048	29	0.00419136	81	0.00419972	99	0.0044766	128	0.0056101	143	0.00535581	168	0.0074182	94	0.00692756	56	0.00899454	31	0.00986947	8	0.0066778	1	0.00159236
	11	481	0.00331008	39	0.0580357	58	0.00838271	73	0.00378493	61	0.00275831	62	0.00271739	70	0.00262172	48	0.00211949	32	0.00235832	22	0.00353357	10	0.0031837	4	0.0033389	2	0.00318471
	40	253	0.00173385	1	0.0014881	5	0.000722648	33	0.001711	28	0.00126611	34	0.00149018	59	0.00220974	35	0.00154546	35	0.00257941	12	0.0019274	10	0.0031837	1	0.000834725	0	0
	43	218	0.00149399	1	0.0014881	3	0.000433589	27	0.00139991	31	0.00140176	36	0.00157784	46	0.00172285	37	0.00163377	24	0.00176874	8	0.00128493	4	0.00127348	0	0	1	0.00159236
	83	205	0.0014049	2	0.00297619	4	0.000578118	19	0.00098512	15	0.000678273	28	0.00122721	33	0.00123596	37	0.00163377	31	0.00228462	21	0.00337295	5	0.00159185	5	0.00417362	5	0.00796178
